# Supplementary material for: Characterizing multi‐PIK3CA mutations across cancer types: Toward precision oncology
Source: Cancer Med. 2024 Jul 26;13(14):e70052. doi: 10.1002/cam4.70052 (PMC11272953; doi:10.1002/cam4.70052)
Supplement: Supplementary file 1 — Table S1: Prevalence of single and multi‐PIK3CA mutated tumors across different tumor types. [file CAM4-13-e70052-s001.xlsx]

## Sheet: Table S1
Table S1: Prevalence of single and multi-PIK3CA mutated tumors across all tumor types
GIST: gastrointestinal stromal tumors, mut: mutation, NSCLC: non-small cell lung carcinoma, CNS: central nervous system
Tumor type	Total samples	# any PIK3CA SV	% any PIK3CA SV	# 1 PIK3CA mut	% 1 PIK3CA mut	# 2 PIK3CA mut	% 2 PIK3CA mut	# 3+ PIK3CA mut	% 3+ PIK3CA mut	# 2+ PIK3CA mut	% 2+ PIK3CA mut
All	3564	474	0.132997	425	0.119248	43	0.0120651	6	0.0016835	49	0.0137486
Colorectal	623	96	0.154093	90	0.144462	4	0.00642055	2	0.00321027	6	0.00963082
Pancreas	315	10	0.031746	10	0.031746	0	0	0	0	0	0
Prostate	282	8	0.0283688	8	0.0283688	0	0	0	0	0	0
Biliary	277	24	0.0866426	24	0.0866426	0	0	0	0	0	0
Ovary	264	57	0.215909	53	0.200758	4	0.0151515	0	0	4	0.0151515
Breast	222	78	0.351351	69	0.310811	9	0.0405405	0	0	9	0.0405405
CNS	186	18	0.0967742	14	0.0752688	3	0.016129	1	0.00537634	4	0.0215054
Sarcoma	146	6	0.0410959	6	0.0410959	0	0	0	0	0	0
Uterus	142	60	0.422535	48	0.338028	11	0.0774648	1	0.00704225	12	0.084507
NSCLC	132	7	0.0530303	7	0.0530303	0	0	0	0	0	0
Uterine cervix	130	36	0.276923	30	0.230769	6	0.0461538	0	0	6	0.0461538
Head and Neck	125	13	0.104	12	0.096	1	0.008	0	0	1	0.008
Stomach	106	11	0.103774	8	0.0754717	2	0.0188679	1	0.00943396	3	0.0283019
Thyroid	89	10	0.11236	10	0.11236	0	0	0	0	0	0
Unknown Primary	86	10	0.116279	8	0.0930233	2	0.0232558	0	0	2	0.0232558
Skin	84	8	0.0952381	8	0.0952381	0	0	0	0	0	0
Urinary	74	13	0.175676	12	0.162162	0	0	1	0.0135135	1	0.0135135
Esophagus	72	4	0.0555556	3	0.0416667	1	0.0138889	0	0	1	0.0138889
Peritoneal	30	1	0.0333333	1	0.0333333	0	0	0	0	0	0
Kidney	27	2	0.0740741	2	0.0740741	0	0	0	0	0	0
Thymus	20	0	0	0	0	0	0	0	0	0	0
Duodenum	18	1	0.0555556	1	0.0555556	0	0	0	0	0	0
Soft tissue	16	0	0	0	0	0	0	0	0	0	0
Mesothelioma	12	0	0	0	0	0	0	0	0	0	0
Adrenal gland	12	0	0	0	0	0	0	0	0	0	0
GIST	12	0	0	0	0	0	0	0	0	0	0
SCLC	12	1	0.0833333	1	0.0833333	0	0	0	0	0	0
Liver	7	0	0	0	0	0	0	0	0	0	0
Neuroendocrine carcinoma	7	0	0	0	0	0	0	0	0	0	0
Neuroendocrine tumor	6	0	0	0	0	0	0	0	0	0	0
Vagina	4	0	0	0	0	0	0	0	0	0	0
Testis	3	0	0	0	0	0	0	0	0	0	0
Others	23	0	0	0	0	0	0	0	0	0	0
