# Supplementary material for: Characterizing multi‐PIK3CA mutations across cancer types: Toward precision oncology
Source: Cancer Med. 2024 Jul 26;13(14):e70052. doi: 10.1002/cam4.70052 (PMC11272953; doi:10.1002/cam4.70052)
Supplement: Supplementary file 2 — Table S2: Prevalence of specific pairs of PIK3CA mutation types across different tumor types. [file CAM4-13-e70052-s002.xlsx]

## Sheet: Table S2
Table S2: Prevalence of specific pairs of PIK3CA mutation types across different tumor types
SV: short variant (base substitutions and indels)
	All tumors		Unterus/Endometrial tumors		Breast tumors		Cervix tumors		Colorectal tumors		Ovarian tumors		Other tumors
SV pairs	Number	Percent	Number	Percent	Number	Percent	Number	Percent	Number	Percent	Number	Percent	Number	Percent
total	49		12		9		6		5		4		13
E542K:E545K	6	0.122449	0	0	0	0	5	0.833333	0	0	0	0	1	0.0769231
E545K:H1047R	2	0.0408163	0	0	1	0.111111	0	0	0	0	0	0	1	0.0769231
R108H:E545K	1	0.0204082	0	0	0	0	0	0	1	0.2	0	0	0	0
N345K:D1029E	1	0.0204082	0	0	1	0.111111	0	0	0	0	0	0	0	0
E110del:E545K	1	0.0204082	1	0.0833333	0	0	0	0	0	0	0	0	0	0
R108H:H1047R	1	0.0204082	1	0.0833333	0	0	0	0	0	0	0	0	0	0
E542A:H1047L	1	0.0204082	1	0.0833333	0	0	0	0	0	0	0	0	0	0
N345K:P539R	1	0.0204082	0	0	0	0	0	0	0	0	1	0.25	0	0
E418K:E545K	1	0.0204082	0	0	0	0	1	0.166667	0	0	0	0	0	0
R88Q:R93Q:Y1021C	1	0.0204082	1	0.0833333	0	0	0	0	0	0	0	0	0	0
R38S:V344A:H1047R	1	0.0204082	0	0	0	0	0	0	0	0	0	0	1	0.0769231
G118D:H1047R	1	0.0204082	1	0.0833333	0	0	0	0	0	0	0	0	0	0
E453K:D454N	1	0.0204082	0	0	0	0	0	0	0	0	0	0	1	0.0769231
N345S:T1025A	1	0.0204082	0	0	0	0	0	0	0	0	0	0	1	0.0769231
E545K:G1049R	1	0.0204082	0	0	0	0	0	0	1	0.2	0	0	0	0
C420R:P449T	1	0.0204082	0	0	0	0	0	0	0	0	1	0.25	0	0
G420R:H1047R	1	0.0204082	0	0	1	0.111111	0	0	0	0	0	0	0	0
R93W:C378R	1	0.0204082	1	0.0833333	0	0	0	0	0	0	0	0	0	0
E542K:E726K	1	0.0204082	0	0	1	0.111111	0	0	0	0	0	0	0	0
P539R:M1043I	1	0.0204082	1	0.0833333	0	0	0	0	0	0	0	0	0	0
K111N:T1025A	1	0.0204082	1	0.0833333	0	0	0	0	0	0	0	0	0	0
M1043I:D1045N	1	0.0204082	0	0	0	0	0	0	1	0.2	0	0	0	0
N345K:H1047R	1	0.0204082	0	0	1	0.111111	0	0	0	0	0	0	0	0
E545K:M1043I	1	0.0204082	0	0	1	0.111111	0	0	0	0	0	0	0	0
D1017H:D1029H	1	0.0204082	0	0	0	0	0	0	1	0.2	0	0	0	0
R88Q:H1047R	1	0.0204082	0	0	1	0.111111	0	0	0	0	0	0	0	0
N345K:E542K	1	0.0204082	0	0	0	0	0	0	0	0	1	0.25	0	0
E542K:E545Q:E545K	1	0.0204082	0	0	0	0	0	0	0	0	0	0	1	0.0769231
M1043I:N1044Y	1	0.0204082	0	0	1	0.111111	0	0	0	0	0	0	0	0
E81K:N345K:C378Y:E545K:H1047L	1	0.0204082	0	0	0	0	0	0	0	0	0	0	1	0.0769231
V344M:E542K	1	0.0204082	0	0	0	0	0	0	0	0	0	0	1	0.0769231
N345T:H1047Y	1	0.0204082	0	0	0	0	0	0	0	0	1	0.25	0	0
N345S:H1047Y	1	0.0204082	1	0.0833333	0	0	0	0	0	0	0	0	0	0
C420R:H1047R	1	0.0204082	0	0	0	0	0	0	0	0	0	0	1	0.0769231
E453K:N1044K	1	0.0204082	0	0	1	0.111111	0	0	0	0	0	0	0	0
E542K:p.I1058L	1	0.0204082	1	0.0833333	0	0	0	0	0	0	0	0	0	0
E545K:H1047L	1	0.0204082	0	0	0	0	0	0	0	0	0	0	1	0.0769231
R93W:M1043I	1	0.0204082	1	0.0833333	0	0	0	0	0	0	0	0	0	0
R93Q:E545K	1	0.0204082	0	0	0	0	0	0	0	0	0	0	1	0.0769231
E545K:T1025A	1	0.0204082	0	0	0	0	0	0	0	0	0	0	1	0.0769231
C420R:E545Q:H1047R	1	0.0204082	0	0	0	0	0	0	1	0.2	0	0	0	0
R108H:N345K	1	0.0204082	1	0.0833333	0	0	0	0	0	0	0	0	0	0
R88Q:G118D:E545K	1	0.0204082	0	0	0	0	0	0	0	0	0	0	1	0.0769231
